# Supplementary material for: Anabolic Function Downstream of TOR Controls Trade-offs Between Longevity and Reproduction at the Level of Specific Tissues in C. elegans
Source: Front Aging. 2021 Sep 10;2:725068. doi: 10.3389/fragi.2021.725068 (PMC8953723; doi:10.3389/fragi.2021.725068)
Supplement: Supplementary file 5 [file DataSheet1.xlsx]

## Sheet: Table S1. TS Lifespan
Table S1. Tissue-specific lifespan analysis with ifg-1 RNAi.
Tissue (Strain)	Exp	RNAi	MLS (days)	N	%D MLS	Log-Rank p-value
Wild-Type	1 1	Control	27	79
(N2)		ifg-1	33	88	0.2222	<0.0001
	2	Control	24	71
		ifg-1	36	88	0.5	<0.0001
	3	Control	23	110
		ifg-1	29	107	0.2609	<0.0001
	4	Control	26	83
		ifg-1	34	88	0.3077	<0.0001
Germline	1 1	Control	20	65
(MAH23)		ifg-1	23	97	0.15	<0.0001
	2	Control	22	117
		ifg-1	25	119	0.1363	<0.0001
	3	Control	19	109
		ifg-1	22	108	0.1579	<0.0001
	4	Control	23	46
		ifg-1	27	51	0.1739	<0.0001
Intestine	1 1	Control	18	102
(VP303)		ifg-1	19	110	0.0556	0.4667
	2	Control	16	76
		ifg-1	16	76	0	0.1071
	3	Control	19	97
		ifg-1	19	42	0	0.3984
	4	Control	21	89
		ifg-1	21	87	0	0.7498
Hypodermal	1 1	Control	18	115
(NR222)		ifg-1	20	96	0.1111	<0.0001
	2	Control	23	99
		ifg-1	24	114	0.0435	0.0197
	3	Control	26	58
		ifg-1	29	58	0.1154	0.0006
	4	Control	20	103
		ifg-1	22	92	0.1	<0.0001
	5	Control	21	117
		ifg-1	25	106	0.1905	<0.0001
Muscle	1 1	Control	23	98
(WM118)		ifg-1	23	95	0	0.9804
	2	Control	26	59
		ifg-1	26	60	0	0.0071
	3	Control	26	104
		ifg-1	26	118	0	0.0184
Neuronal	1 1	Control	18	92
(TU3335)		ifg-1	21	90	0.1667	<0.0001
	2	Control	15	113
		ifg-1	19	120	0.2667	<0.0001
	3	Control	16	117
		ifg-1	18	107	0.125	<0.0001
Table S1. Lifespan analysis of wild-type N2 and tissue-specific RNAi strains fed bacteria expressing control or ifg-1 dsRNA. The experiment number for each strain is shown in the second column. MLS, median lifespan. N, observed number of deaths. % MLS, percent median lifespan extension compared to control. P values correspond to Mantel-Cox log-rank test curve comparison. 1 Superscript denotes the…

## Sheet: Table S2.  SS104 Lifespan
Table S2. Lifespan analysis of SS104 glp-4(bn2) on ifg-1 RNAi.
Exp	RNAi	MLS (days)	N	C	%D MLS	Log-Rank p-value
1	control	10.5	82	23
	ifg-1	17	141	24	0.62	< 0.0001
2 1	control	10	110	10
	ifg-1	13	115	21	0.3	< 0.0001
3	control	10	168	54
	ifg-1	13	186	48	0.3	< 0.0001
Table S2. Lifespan analysis of the temperature-sensitive germline-less strain SS104 (glp-4(bn2)) fed bacteria expressing control or ifg-1 dsRNA. The experiment number for each strain is shown in the second column. MLS, median lifespan. N, observed number of deaths. C, number censored animals. % MLS, percent median lifespan extension compared to control. P values correspond to Mantel-Cox log-rank …

## Sheet: Table S3. Low Food Conditions 
Table S3. Tissue-specific lifespan analysis with ifg-1 RNAi prior to removal of food.
Tissue (Strain)	Exp	RNAi	MLS (days)	N	%D MLS	Log-Rank p-value
Wild-Type	1 1	Control	26	115	0.769231	< 0.0001
(N2)		ifg-1	46	116
	2	Control	26	74	0.769231	< 0.0001
		ifg-1	46	73
Germline	1 1	Control	27	90	0.518519	< 0.0001
(MAH23)		ifg-1	41	68
	2	Control	16	61	0.1875	< 0.0001
		ifg-1	19	85
Intestine	1 1	Control	20	84	0	0.2804
(VP303)		ifg-1	20	91
	2	Control	25	87	0	0.1309
		ifg-1	25	92
	3	Control	24	102	0.0833333	0.0085
		ifg-1	26	93
Hypodermal	1 1	Control	18	97	0.333333	< 0.0001
(NR222)		ifg-1	24	82
	2	Control	30	148	0.133333	< 0.0001
		ifg-1	34	153
Muscle	1 1	Control	29	65	0	0.906
(WM118)		ifg-1	29	91
	2	Control	16	81	0	0.0098
		ifg-1	16	67
	3	Control	24	93	0.0833333	0.4487
		ifg-1	26	76
Neuronal	1 1	Control	19	74	0.315789	< 0.0001
(TU3335)		ifg-1	25	101
	2	Control	21	51	0.190476	< 0.0001
		ifg-1	25	36
	3	Control	18	46	0.444444	0.0024
		ifg-1	26	67
Table S3. Lifespan analysis of wild-type N2 and tissue-specific RNAi strains fed bacteria expressing control or ifg-1 dsRNA for 2 days before being moved to culture plates without food or peptone. The experiment number for each strain is shown in the second column. MLS, median lifespan. N, observed number of deaths. C, number censored animals. % MLS, percent median lifespan extension compared to …

## Sheet: Table S4. Multi-Gen Lifespan
Table S4. Lifespan analysis of multi-generational ifg-1 RNAi in tissue-specific RNAi strains.
Tissue (Strain)	Exp	Generation	RNAi	MLS (days)	N	%D MLS	Log-Rank p-value
Muscle	1	Adult (P0)	Control	25	83
(WM118)			ifg-1	25	94	0	0.3403
		First1	Control	26	94
			ifg-1	24	85	-0.0769	0.0013
		Second1	Control	25	92
			ifg-1	23	106	-0.08	<0.0001
	2	Adult (P0)	Control	22	94
			ifg-1	24	96	0.0909	0.0032
		First	Control	25	69
			ifg-1	21	64	-0.16	<0.0001
		Second	Control	22	54
			ifg-1	18	75	-0.1818	0.0198
Gut	1	Adult (P0)	Control	18	75
(VP303)			ifg-1	20	73	0.1111	0.0243
		First1	Control	20	84
			ifg-1	18	95	-0.1	<0.0001
		Second1	Control	23	84
			ifg-1	18	79	-0.2174	0.0002
	2	Adult (P0)	Control	18	89
			ifg-1	18	90	0	0.0046
		First	Control	24	105
			ifg-1	20	105	-0.1667	<0.0001
		Second	Control	20	83
			ifg-1	18	29	-0.1	0.0047
Hypodermal	1	Adult (P0)	Control	20	57
(NR222)			ifg-1	22	58	0.1	<0.0001
		First1	Control	22	100
			ifg-1	26	84	0.1818	<0.0001
		Second1	Control	20	107
			ifg-1	27	102	0.35	<0.0001
	2	Adult (P0)	Control	23	73
			ifg-1	27	69	0.1739	<0.0001
		First	Control	18	41
			ifg-1	25	63	0.3889	<0.0001
		Second	Control	20	96
			ifg-1	26	101	0.3	<0.0001
Table S4. Lifespan analysis of animals exposed to RNAi for multiple generations. The experiment number for each strain is shown in the second column. MLS, median lifespan. N, observed number of deaths. % MLS, percent median lifespan extension compared to control. P values correspond to Mantel-Cox log-rank test curve comparison. 1Superscript denotes the experiment shown in Figure 3.

## Sheet: Table S5. Reproduction
Table S5. Reproduction in tissue-specific strains raised on bacteria expressing ifg-1 dsRNA.
Strain	RNAi	Exp	Hatched (Viable)	Unfertilized	Total	% Change	T-test p-value
					(Mean ± SEM)
Wild Type (N2)	Control	1	365	0	246.6 ± 32.44
			262	0
			268	2
			244	0
		2	375	2
			151	0
			145	0
			159	0
	ifg-1	1	0	0	0	*N/A	<0.0001 (vs N2 Control)
			0	0
			0	0
			0	0
		2	0	0
			0	0
			0	0
			0	0
		3	0	0
			0	0
			0	0
			0	0
			0	0
			0	0
			0	0
			0	0
Germline (MAH23)	Control	1	201	0	193.6 ± 23.76	---	---
			254	0
			178	18
			240	24
		2	101	3
			143	12
			89	0
			161	118
			189	111
	ifg-1	1	0	0	0.21 ± 0	-0.9989	<0.0001 (vs MAH23 Control)
			0	0
		2	0	0
			0	0
			4	0
			0	0
			0	0
		3	0	0
			0	0
			0	0
			0	0
			0	0
			0	0
			0	0
			0	0
			0	0
			0	0
			0	0
			0	0
Intestine (VP303)	Control	1	100	0	138.4 ± 21.80	---	---
			122	0
			102	0
			29	0
			202	4
		2	207	0
			143	0
			97	8
			232	0
	ifg-1	1	52	0	58.63 ± 8.71	-0.5764	<0.0001 (vs VP303 Control)
			110	0
			79	0
			42	3
		2	27	4
			53	0
			45	6
			43	5
Hypodermis (NR222)	Control	1	169	7	186.2 ± 11.88	---	---
			141	41
			156	37
			261	12
			138	51
		2	143	2
			176	12
			169	6
			134	0
			178	29
	ifg-1	1	90	37	142.7 ± 12.76	-0.2336	0.0229 (vs NR222 Control)
			122	11
			66	10
			92	16
			121	25
		2	170	7
			127	12
			165	13
			158	22
Muscle (WM118)	Control	1	255	18	308.2 ± 17.47	---	---
			323	18
			270	0
			355	2
			234	0
			356	7
		2	350	2
			237	30
			275	22
			273	2
			410	23
			215	21
	ifg-1	1	341	59	384.4 ± 11.13	0.247	0.0008 (vs WM118 Control)
			321	34
			328	54
			343	14
			355	10
			377	12
			400	30
		2	444	16
			320	11
			293	30
			396	31
			387	43
			325	20
			384	45
			331	10
Neuronal (TU3335)	Control	1	208	0	186.2 ± 14.18	---	---
			231	0
			174	1
			123	0
		2	169	2
			145	12
			186	2
			153	6
			261	3
	ifg-1	1	180	4	142.7 ± 13.95	-0.2336	0.0437 (vs TU3335 Control)
			199	8
			101	19
			105	12
		2	168	3
			105	14
			129	7
			64	6
			151	9
Table S5. Fecundity analysis of wild-type N2 and tissue-specific RNAi strains raised from eggs on RNAi. Animals were fed bacteria expressing ifg-1 dsRNA. Reproduction was assessed by counting the number of hatched larvae and unfertilized eggs for individual worms. The experiment number for each strain is shown in the second column. 'Total' represents the average number of hatched and unfertilized…

## Sheet: Table S6. Development
Table S6. Time of first egg laid for tissue-specific RNAi strains raised on dsRNA for the genes shown.
Strain	Exp	RNAi	First Egg (Hours)	Development1 (Mean ± SEM)	Two-tailed t test with Welch's Correction p value
Wild Type (N2)	1	Control	75	75.33 ± 0.40	N/A
			73
			73
			76
			76
			74
			76
			76
	2	Control	75
			76
			77
			77
	1	ifg-1	-	N/A	<0.0001 (vs N2 Control)
			-
			-
			-
			-
			-
			-
			-
	2	ifg-1	-
			-
			-
			-
Germline (MAH23)	1	Control	72	72.79 ± 0.5260	N/A
			74
			74
			74
			71
			73
			72
			72
	2	Control	70
			70
			71
			74
			76
			76
	1	ifg-1	71	N/A	<0.0001 (vs MAH23 Control)	Two thirds of animals were not able to reproduce after developing of ifg-1 RNAi, therefore, the majority phenotype was sterile with a few outliers able to reproduce.
			-
			-
			73
			-
			74
			-
			-
			71
	2	ifg-1	-
			71
			-
			-
			-
			-
Intestine (VP303)	1	Control	76	74.50 ± 0.46	N/A
			72
			76
			75
			74
			72
			75
			74
	2	Control	72
			72
			75
			76
			76
			73
			77
			77
	1	ifg-1	74	74.07 ± 0.68	0.6012 (vs VP303 Control)
			72
			71
			76
			76
			73
			76
	2	ifg-1	74
			70
			71
			72
			74
			75
			78
			79
Hypodermal (NR222)	1	Control	75	75.36 ± 1.06	N/A
			69
			78
			79
	2	Control	74
			75
			77
			70
			79
			79
			74
	1	ifg-1	72	75.67 ± 1.04	0.8403 (vs NR222 Control)
			78
			72
			79
	2	ifg-1	77
			78
			72
			74
			79
Muscle (WM118)	1	Control	74	74.25 ± 0.60	N/A
			75
			76
			76
			76
	2	Control	75
			76
			69
			72
			73
			74
			75
	1	ifg-1	69	72.00 ± 0.55	0.0117 (vs WM118 Control)
			72
			75
			74
			73
			74
			72
			74
	2	ifg-1	69
			70
			70
			72
			72
Neuronal (TU3335)	1	Control	74	77.00 ± 0.8165
			80
			79
			75
	2	Control	78
			79
			75
			79
			74
	1	ifg-1	69	76.00 ± 0.89	0.4180 (vs TU3335 Control)
			79
			78
			73
			79
			76
	2	ifg-1	77
			73
			78
			78
			75
			73
			80
Table S6. Development rate of wild-type N2 and tissue-specific RNAi strains raised from eggs on RNAi. Animals were fed bacteria expressing ifg-1 dsRNA. Time to reproductive adulthood was measure from the time it took for an egg to develop into an egg-laying adult. The experiment number for each strain is shown in the second column.

## Sheet: Table S7. TOR Reproduction
Table S9. Reproduction in muscle tissue-specific strain (WM118) raised on bacteria expressing ifg-1, let-363, daf-15, rict-1, and eif-2beta dsRNAs.
	RNAi	Exp	Hatched (Viable)	Unfertilized	Hatched	% Change	T-test p-value
					Mean ± SEM
Muscle (WM118)	1	Control	311	113	236.93 ± 66.02	-------	N/A
			249	57
			315	20
			293	44
			211	24
			240	1
			293	0
			253	17
	2	Control	280	53
			226	65
			342	29
			242	111
			237	127
			229	101
			276	70
			202	28
			210	63
			115	34
			320	52
	3	Control	65	0
			154	8
			310	130
			261	53
			248	12
			172	69
			324	31
			247	71
			139	12
			195	155
			149	2
	1	ifg-1	313	57	277.30 ± 64.75	0.1704	0.0261 (vs WM118 Control)
			320	35
			296	41
			310	33
			234	30
			263	77
			347	92
			376	19
			188	46
			265	29
	2	ifg-1	331	48
			212	19
			348	64
			338	79
			209	44
			341	96
			373	88
			349	88
	3	ifg-1	251	0
			190	2
			281	39
			204	3
			321	90
			234	2
			171	14
			150	3
			272	68
	1	eif-2beta	251	6	254.00 ± 60.77	0.072	0.3027 (vs WM118 Control)
			190	125
			289	113
			372	24
			237	31
			251	99
			225	54
			245	0
			310	6
			311	35
			355	13
	2	eif-2beta	277	151
			316	34
			260	8
			265	23
			177	13
			211	34
			314	2
			194	48
			209	5
			214	61
	3	eif-2beta	278	24
			278	9
			262	23
			339	81
			166	30
			225	38
			134	9
			312	41
			268	65
			287	14
			106	17
	1	let-363	333	47	271.13 ± 57.43	0.1443	0.0384 (vs WM118 Control)
			247	17
			207	120
			308	97
			262	46
			343	37
			360	0
			306	40
			261	55
			388	10
	2	let-363	261	36
			248	79
			296	42
			180	25
			346	182
			275	49
			270	34
			299	168
			273	101
			232	51
	3	let-363	292	81
			214	75
			295	32
			185	26
			198	49
			315	48
			196	5
			265	67
			133	6
			319	95
			298	69
	1	rict-1	128	5	246.90 ± 72.80	0.0421	0.5909 (vs WM118 Control)
			198	60
			369	18
			111	11
			316	73
			361	36
			316	8
			262	115
			167	16
			251	98
	2	rict-1	341	112
			235	39
			236	193
			239	25
			143	41
			219	206
			195	100
			295	74
			236	48
			270	93
	3	rict-1	299	33
			311	32
			329	7
			110	0
			162	38
			202	34
			303	66
			306	44
			250	103
	1	daf-15	372	42	275.59 ± 66.50	0.1632	0.0253 (vs WM118 Control)
			277	7
			342	11
			285	133
			290	119
			317	191
			305	67
			297	56
			166	13
			317	45
			239	138
			310	30
	2	daf-15	345	35
			284	58
			243	57
			340	14
			181	19
			235	32
			315	65
			320	23
			275	118
			186	86
			318	65
			308	14
	3	daf-15	301	66
			322	34
			287	63
			166	5
			316	79
			294	70
			306	117
			64	0
			307	43
			140	18
Table S7. Fecundity analysis of mucle tissue-specific RNAi strain raised from eggs on RNAi. Animals were fed bacteria expressing ifg-1, eif-2beta, let-363, rict-1, and daf-15 dsRNA. Reproduction was assessed by counting the number of hatched larvae and unfertilized eggs for individual worms (unfertilized eggs were not graphed). The experiment number for each strain is shown in the second column. …

## Sheet: Table S8. TOR Development
Table S6. Time of first egg laid for muscle tissue-specific strain (WM118) raised on bacteria expressing ifg-1, let-363, daf-15, rict-1, and eif-2beta dsRNAs.
Strain	Exp	RNAi	First Egg (Hours)	Development1 (Mean ± SEM)	Two-tailed t test with Welch's Correction p value
Muscle (WM118)	1	Control	75	79.62 ± 0.54	N/A
			86
			75
			79
			80
			80
			86
			80
			77
			81
	2	Control	77
			75
			79
			78
			84
			78
			79
			77
			79
			79
			77
			80
	3	Control	84
			80
			79
			77
			82
			73
			84
			82
			80
			84
			78
			83
	1	ifg-1	72	74.58 ± 0.32	<0.0001 (vs WM118 Control)
			74
			75
			78
			76
			74
			77
			74
			73
			72
			71
			76
	2	ifg-1	76
			75
			76
			74
			74
			72
			72
			73
			72
			73
			76
			74
	3	ifg-1	75
			75
			75
			73
			78
			77
			74
			76
			72
			77
			76
			78
	1	eif-2beta	74	76.81 ± 0.42	0.0001 (vs WM118 Control)
			77
			77
			73
			74
			76
			75
			77
			79
			75
			79
			75
	2	eif-2beta	77
			74
			81
			76
			79
			76
			74
			74
			72
			80
			74
			77
	3	eif-2beta	77
			75
			78
			77
			82
			80
			76
			78
			82
			75
			80
			80
	1	let-363	81	76.81 ± 0.42	0.0267 (vs WM118 Control)
			81
			81
			80
			82
			78
			76
			78
			80
			80
			79
			83
	2	let-363	76
			76
			77
			79
			76
			78
			74
			76
			76
			78
			72
			76
	3	let-363	79
			82
			77
			78
			79
			77
			74
			77
			82
			78
			78
			76
	1	rict-1	83	78.06 ± 0.41	0.0104 (vs WM118 Control)
			78
			76
			86
			78
			77
			76
			77
			83
			75
			76
			76
	2	rict-1	77
			80
			76
			77
			77
			77
			73
			77
			76
			76
			74
			77
	3	rict-1	80
			78
			78
			75
			78
			83
			76
			77
			81
			78
	1	daf-15	76	77.71 ± 0.47	0.0020 (vs WM118 Control)
			77
			80
			79
			79
			78
			76
			78
			79
			78
			77
			77
	2	daf-15	78
			78
			77
			77
			78
			77
			76
			76
			78
			78
			76
			78
	3	daf-15	78
			78
			79
			78
			78
			78
			77
			78
			78
			80
			77
			78
Table S8. Development rate of the WM118 body muscle-specific RNAi strain raised from eggs on RNAi. Time to reproductive adulthood was measure from the time it took for an egg to develop into an egg-laying adult. The experiment number for each strain is shown in the second column.

## Sheet: Table S9. Motility Assay
Table S9. Average motility in larvae raised in the presence of dsRNA for the genes shown.
Strain	stage worms put on RNAi	Larval Stages (in hours)	RNAi	Track summary	n. value	Mean (um/s)	SEM	Two-tailed unpaired t-test p-value
MAH23	Egg	24	ctl	Average Speed	12	29.9171	1.18479	N/A
			ifg-1		18	41.8881	0.748491	0.0001
			let-363		14	35.1111	2.38912	0.0783
			daf-15		14	32.8314	1.48374	0.1596
			rict-1		7	30.3764	2.66489	0.0887
			eif-2beta		12	36.8371	2.21078	0.0179
		48	ctl	Average Speed	35	58.1221	2.31915	N/A
			ifg-1		34	59.1755	2.59625	0.7628
			let-363		26	57.6873	2.46283	0.8969
			daf-15		50	44.871	2.18561	0.0001
			rict-1		23	51.2743	3.47386	0.1158
			eif-2beta		29	55.4329	2.6219	0.4527
		72	ctl	Average Speed	19	65.1359	2.32404	N/A
			ifg-1		22	76.8283	4.12	0.0216
			let-363		23	94.3367	2.92154	0.0001
			daf-15		21	101.787	3.1918	0.0001
			rict-1		26	71.35	2.47823	0.0081
			eif-2beta		38	78.866	2.42288	0.0002
WM118	Egg	24	ctl	Average Speed	30	40.5679	1.33645	N/A
			ifg-1		26	28.038	1.42661	0.0001
			let-363		23	30.8641	1.56735	0.0001
			daf-15		20	29.4966	2.45859	0.0006
			rict-1		34	31.8729	0.868307	0.0001
			eif-2beta		10	33.0598	2.2551	0.0167
		48	ctl	Average Speed	33	33.259	0.926977	N/A
			ifg-1		50	34.3243	1.25275	0.5066
			let-363		24	45.0486	2.26308	0.0001
			daf-15		26	41.7493	2.50257	0.0039
			rict-1		18	34.3524	2.04272	0.6397
			eif-2beta		18	37.1659	3.33259	0.3266
		72	ctl	Average Speed	38	50.2095	3.6221	N/A
			ifg-1		32	53.0894	2.26062	0.5323
			let-363		30	49.3655	1.60876	0.0083
			daf-15		32	50.034	2.54976	0.9699
			rict-1		21	51.7712	3.77746	0.7677
			eif-2beta		35	37.4792	2.52022	0.0048
Table S9. Motility analysis of body muscle and germline tissue-specific RNAi strains raised from eggs on RNAi. Animals were fed bacteria expressing ifg-1, eif-2beta, let-363, rict-1, and daf-15 dsRNA.
